# Supplementary material for: Dynamics of toxigenic Clostridium perfringens colonisation in a cohort of prematurely born neonatal infants
Source: BMC Pediatr. 2020 Feb 18;20:75. doi: 10.1186/s12887-020-1976-7 (PMC7027286; doi:10.1186/s12887-020-1976-7)
Supplement: Supplementary file 3 — Additional file 3. Organisms grown in breast milk screening [file 12887_2020_1976_MOESM3_ESM.xlsx]

## Sheet: Sheet1
Supplementary Material 3
Organisms grown in breast milk screening
	MALDI IDs (BM on blood agar incubated anaerobically for 48 h)
BMA.1	S. parasanguinis	S. salivarius	S. mitis	S. oralis	S. pneumoniae	S. vestibularis	S. warneri
BMA.2	Propionibacterium avidum	S. epidermidis	S. mitis	S. oralis	S. parasanguinis	S. epidermidis /caprae	S. salivarius	S. vestibularis
BMA.3	S. epidermidis	S. mitis	S. oralis	S. parasanguinis	S. salivarius	S. vestibularis	S. pneumoniae	Veillonella atypica
BMB.1	S. pneumoniae	S. mitis	S. gordonii	S. vestibularis	S. oralis	S. sanguinis
BMB.2	A. naeslundii	A. oris	S. vestibularis	S. oralis / S. pneumoniae	Rothia mucilaginosa	S. epidermidis
BMB.3	S. peroris/ pnumoniae	S. mitis	S. gordonii	S. vestibularis	A. oris	S. parasanguinis	S. epidermidis	Veillonella parvula /dispar	S. sanguinis	S. parasanguinis / australis	S. oralis
BMC.1	S. vestibularis	S. epidermidis	S. parasanguinis	A. graevenitzii	S. mitis / oralis	S. mitis
BMC.2	S. peroris/ pnumoniae	S. peroris/ infantis	S. pneumoniae/ mitis	S. epidermidis	S. parasanguinis	S. peroris/ mitis
BMC.3	S. parasanguinis	S. parasanguinis	S. oralis	S. epidermidis	S. oralis
	Unreliable identifications with low scores (below 2.0) are highlighted in orange
